# Supplementary material for: Why usefulness is rarely useful
Source: G3 (Bethesda). 2024 Dec 24;15(3):jkae296. doi: 10.1093/g3journal/jkae296 (PMC11917469; doi:10.1093/g3journal/jkae296)
Supplement: jkae296_Supplementary_Data [file jkae296_supplementary_data.zip]

Archive with 7 entries (7 files):
- Figure_S1_G3-2024-405382.pdf
- Figure_S2_G3-2024-405382.pdf
- Figure_S3_G3-2024-405382.pdf
- Figure_S4_G3-2024-405382.pdf
- Figure_S5_G3-2024-405382.pdf
- Figure_S6_G3-2024-405382.pdf
- Figure_S7_G3-2024-405382.pdf
